# Supplementary material for: The Antiproliferative Activity and NO Inhibition of Neo-Clerodane Diterpenoids from Salvia guevarae in RAW 264.7 Macrophages
Source: Molecules. 2025 Apr 5;30(7):1628. doi: 10.3390/molecules30071628 (PMC11990168; doi:10.3390/molecules30071628)
Supplement: Supplementary file 1 [file molecules-30-01628-s001.zip]

Archive with 1 entries (1 files):
- molecules-3552094-supplementary.pdf
